# Supplementary material for: SNHG16/miR-140-5p axis promotes esophagus cancer cell proliferation, migration and EMT formation through regulating ZEB1
Source: Oncotarget. 2017 Dec 11;9(1):1028–40. doi: 10.18632/oncotarget.23178 (PMC5787416; doi:10.18632/oncotarget.23178)
Supplement: Supplementary file 2 [file oncotarget-09-1028-s002.xlsx]

## Sheet: Sheet1
Supplemental Table 1: Initial profiling of miRNAs
miRNA	fold-change
hsa-let-7a-5p	2.50172
hsa-let-7b-5p	1.61602
hsa-let-7c-5p	1.80182
hsa-let-7d-5p	1.93512
hsa-let-7e-5p	0.19862
hsa-let-7f-5p	0.80762
hsa-let-7g-5p	0.64092
hsa-let-7i-5p	0.39432
hsa-miR-106a-5p	0.42072
hsa-miR-106b-5p	0.10682
hsa-miR-124-3p	1.68892
hsa-miR-128-3p	0.34972
hsa-miR-132-3p	0.35422
hsa-miR-140-5p	11.3651
hsa-miR-141-3p	0.31512
hsa-miR-146a-5p	0.58912
hsa-miR-146b-5p	1.33692
hsa-miR-15a-5p	0.62262
hsa-miR-15b-5p	2.56162
hsa-miR-16-5p	1.15212
hsa-miR-17-5p	0.30872
hsa-miR-182-5p	1.32562
hsa-miR-183-5p	1.34052
hsa-miR-190a-5p	2.11852
hsa-miR-190b	1.00192
hsa-miR-195-5p	0.99712
hsa-miR-196a-5p	2.26624
hsa-miR-196b-5p	1.38054
hsa-miR-200a-3p	1.56634
hsa-miR-205-5p	1.69964
hsa-miR-20a-5p	1.03686
hsa-miR-20b-5p	0.57214
hsa-miR-212-3p	1.40544
hsa-miR-216a-5p	0.85884
hsa-miR-23a-3p	0.98524
hsa-miR-23b-3p	0.92866
hsa-miR-23c	1.45344
hsa-miR-302a-3p	1.11424
hsa-miR-302b-3p	1.11874
hsa-miR-302c-3p	0.98213
hsa-miR-302d-3p	0.07964
hsa-miR-302e	0.35364
hsa-miR-31-5p	1.10144
hsa-miR-372-3p	0.38714
hsa-miR-373-3p	2.32614
hsa-miR-421	0.91664
hsa-miR-424-5p	0.07324
hsa-miR-4458	1.09014
hsa-miR-4500	1.10504
hsa-miR-485-5p	1.88304
hsa-miR-488-3p	0.76644
hsa-miR-490-3p	0.76164
hsa-miR-497-5p	0.89451
hsa-miR-505-3p	1.06491
hsa-miR-506-3p	1.03547
hsa-miR-519d-3p	0.87458
hsa-miR-520a-3p	1.15481
hsa-miR-520b	1.34873
hsa-miR-520c-3p	0.78461
hsa-miR-520d-3p	1.17547
hsa-miR-520e	0.69752
hsa-miR-544a	1.26774
hsa-miR-93-5p	1.00541
hsa-miR-98-5p	1.76438
